# Supplementary material for: Methylation-induced silencing of AZGP1 enhances prostate cancer metastasis by stimulating tumoral glycolysis
Source: Cell Mol Biol Lett. 2026 Jan 14;31:5. doi: 10.1186/s11658-025-00818-3 (PMC12801908; doi:10.1186/s11658-025-00818-3)
Supplement: Supplementary file 4 — Supplementary Material 4 [file 11658_2025_818_MOESM4_ESM.xlsx]

## Sheet: Tab S1
	Table S1. Clinical characteristics of patients in the IHC validation cohort
	PatientID	Group	Age	Height	Weight	BMI	pre-biopsy PSA	TMN stage	Gleason score	AZGP1 H-score
	7711	Met	68	160	60	23.4375	93.7	T4NXM1	4+4	160
	9025	Met	62	172	65	21.9713	3133	T2NXM1	4+4	110
	9487	Met	59	160	63	24.6094	357	TXNXM1	4+4	250
	0083	Met	72	170	72	24.9135	119	T3NXM1	5+4	110
	1194	Met	69	169	76	26.6097	2694	T3NXM1	4+4	150
	1820	Met	72	165	62	22.7732	1402	T4N1M1	4+4	90
	2654	Met	70	160	60	23.4375	1747	T4N1M1	5+5	60
	2382	Met	71	168	64	22.6757	142	T3N1M1	4+5	110
	1521	Met	68	172	60	20.2812	7706	T3NXM1	5+4	90
	2470	Met	82	158	50	20.0288	578	T4N1M1	5+5	190
	2819	Met	72	175	68	22.2041	127	T4N1M1	5+5	110
	3180	Met	63	170	71	24.5675	907	T3NXM1	5+5	140
	4935	Met	76	172	75	25.3515	159	T4NXM1	5+5	120
	6496	Met	80	176	70	22.5981	694	T4N1M1	4+4	70
	8737	Met	75	172	70	23.6614	277	T4NXM1b	5+5	130
	0359	Met	68	160	95	37.1094	23	T3N1M1a	4+4	230
	2071	Met	77	175	69	22.5306	242	T4NXM1	5+5	40
	3139	Met	59	172	65	21.9713	4036	T3N0M1	4+4	170
	3142	Met	68	168	62.5	22.1443	>100000	T4NXM1	4+4	100
	2891	Met	63	181	76	23.1983	2290	T3N0M1	4+3	220
	7999	non-Met	75	172	66	22.3094	8.81	T2N0M0	4+4	160
	7877	non-Met	70	168	70	24.8016	23.51	T2N0M0	5+4	220
	5172	non-Met	73	175	65	21.2245	21.7	T2N0M0	4+5	180
	6314	non-Met	72	170	62	21.4533	15	T3N0M0	4+4	295
	8549	non-Met	67	172	66	22.3094	50.1	T3N1M0	4+3	135
	8789	non-Met	68	176	65	20.984	13.4	T2N0M0	4+4	140
	1223	non-Met	64	170	75	25.9516	7.25	T2N0M0	4+5	160
	1307	non-Met	60	160	60	23.4375	11.7	T2N0M0	3+4	210
	2622	non-Met	77	170	60	20.7612	11.09	T2N0M0	4+5	220
	2600	non-Met	68	169	65	22.7583	25	T3N0M0	4+5	280
	5073	non-Met	77	160	60	23.4375	21.7	T2N0M0	3+3	270
	0689	non-Met	68	176	66	21.3068	7	T2N0M0	4+5	150
	0417	non-Met	69	160	65.5	25.5859	45	T3N0M0	3+4	240
	0761	non-Met	73	175	67	21.8776	6.9	T3N0M0	4+5	240
	4515	non-Met	82	162	57	21.7193	19.38	T2N0M0	3+3	160
	7462	non-Met	78	165	64	23.5078	23	T2N0M0	5+4	220
	7580	non-Met	81	170	69	23.8754	39.6	T3N0M0	4+5	180
	9198	non-Met	68	170	72	24.9135	5.96	T2N0M0	3+3	120
	1800	non-Met	80	160	70	27.3438	8.423	T2N0M0	5+4	270
	2121	non-Met	86	160	60	23.4375	21.409	T2N0M0	4+3	230
